# Supplementary material for: Vitamin D, B9, and B12 Deficiencies as Key Drivers of Clinical Severity and Metabolic Comorbidities in Major Psychiatric Disorders
Source: Nutrients. 2025 Mar 27;17(7):1167. doi: 10.3390/nu17071167 (PMC11990871; doi:10.3390/nu17071167)
Supplement: Supplementary file 1 [file nutrients-17-01167-s001.zip]

Archive with 1 entries (1 files):
- nutrients-3524546-supplementary.pdf
